# Supplementary material for: Genetic Diversity of Leptospira Strains Circulating in Humans and in Free-Ranging Rats Indicates That Rats Are Not Sources of Human Leptospiroses in Hungary 2022–2025
Source: Pathogens. 2026 Jul 10;15(7):729. doi: 10.3390/pathogens15070729 (PMC13415400; doi:10.3390/pathogens15070729)
Supplement: Supplementary file 1 [file pathogens-15-00729-s001.zip]

Archive with 1 entries (1 files):
- pathogens-4383751-supplementary.xlsx
