# Supplementary material for: Genetic Diversity of Leptospira Strains Circulating in Humans and in Free-Ranging Rats Indicates That Rats Are Not Sources of Human Leptospiroses in Hungary 2022–2025
Source: Pathogens. 2026 Jul 10;15(7):729. doi: 10.3390/pathogens15070729 (PMC13415400; doi:10.3390/pathogens15070729)
Supplement: Supplementary file 1 [file pathogens-15-00729-s001.zip › pathogens-4383751-supplementary.xlsx]

## Sheet: supplementary of all human
Table S1: Table of human samples
Sample ID	Patient ID	Sex	Sample type	Collection year	Sequencing result	Species	lfb 1 type	Notes
1	H01	Male	Urine	2022	unsuccessful	_	_	Low DNA concentration
2	H02	Male	Urine	2022	successful	L. interrogans	2
3	H03	Male	Blood	2023	successful	L. interrogans	2
4	H03	Male	Tissue	2023	successful	L. interrogans	2
5	H03	Male	Tissue	2023	unsuccessful	_	_	Poor sequence quality
6	H03	Male	Tissue	2023	successful	L. interrogans	2
7	H04	Male	urine	2023	successful	L. interrogans	2
8	H05	Male	Blood	2023	successful	L. interrogans	2
9	H06	Male	Urine	2024	successful	L. interrogans	2
10	H06	Male	Blood	2024	successful	L. interrogans	2
11	H07	Male	Urine	2024	successful	L. interrogans	2
12	H08	Male	Urine	2024	unsuccessful	_	_	Low DNA concentration
13	H09	Male	Urine	2024	successful	L. interrogans	2
14	H10	Male	Urine	2024	successful	L. interrogans	2
15	H11	Male	Urine	2024	unsuccessful	_	_	Low DNA concentration
16	H12	Male	Urine	2024	successful	L. interrogans	3
17	H13	Male	Urine	2024	successful	L. interrogans	2
18	H14	Male	Blood	2024	successful	L. kirschneri	6
19	H14	Male	Urine	2024	successful	L. kirschneri	6
20	H15	Male	Blood	2025	successful	L. interrogans	2
21	H15	Male	Urine	2025	successful	L. interrogans	2
22	H16	Female	Urine	2025	unsuccessful	_	_	Low DNA concentration
23	H17	Male	Urine	2025	unsuccessful	_	_	Low DNA concentration
24	H18	Female	Blood	2025	unsuccessful	_	_	Low DNA concentration
25	H19	Female	Urine	2025	successful	L. interrogans	2
26	H20	Male	Urine	2025	unsuccessful	_	_	Poor sequence quality
27	H21	Male	Blood	2025	successful	L. interrogans	2
28	H21	Male	Urine	2025	successful	L. interrogans	2
29	H22	Male	Urine	2025	unsuccessful	_	_	Low DNA concentration
				Table S2: RAT samples
Sample ID	Patient ID	Sex	Sample type	Collection year	Place of capture	Species	lfb 1 type	Body sizes
1	9	Female	Kidney	2019-11-07	152 g, 17 cm	L. interrogans	1	Budapest IV. district
2	22	Female	Kidney, Bladder	2020-01-14	16 cm	L. interrogans	1	Budapest X. district
3	24	Male	Kidney, Bladder	2020-01-14	320g, 21 cm	L. interrogans	1	Budapest IX. district
4	31	Male	Kidney	2020-02-12	282 g, 21 cm	L. interrogans	1	Budapest, XI. district
5	48	Female	Kidney	2020-03-16	217,3 g, 20 cm	L. interrogans	1	Budapest X. district
6	49	Female	Kidnex, Bladder	2020-04-28	267 g, 17 cm	L. interrogans	1	Budapest XXII. district
7	50	Male	Kidney	2020-05-05	375 g, 22 cm	L. interrogans	1	Budapest, VIII. district
8	51	Female	Kidnex, Bladder	2020-05-05	85,5 g, 12,5 cm	L. interrogans	1	Budapest, VIII. district
9	52	Female	Kidnex, Bladder	2020-05-05	242,2 g, 20 cm	L. interrogans	1	Budapest, VIII. district
10	53	Female	Kidney	2020-04-28	162 g, 17 cm	L. interrogans	1	Budapest, XI. district
11	58	adult	Kidney			L. interrogans	1	Hajdúböszörmény
12	64	Female	Kidney	2022-07-05	150,6 g	L. interrogans	1	Tárnok, sheep farm
13	66	Male	Kidney, Bladder, Urine	2022-08-26	210 g, 19,5 cm	L. interrogans	1	Ceglédbercel
14	69	Female	Kidney	2022-09-01	29,2 g, 9 cm	L. interrogans	1	Budapest IX. district
15	70	Female	Kidney, Bladder	2022-10-02	171,5 g, 18 cm	L. interrogans	1	Budapest VII. district
16	71	Female	Kidney, Bladder	2021-01-12	257,2 g, 20 cm	L. interrogans	1	Budapest XXII. district
17	73	Female	Kidney	2021-02-03	118,6 g, 17 cm	L. interrogans	1	Dunaújváros, Brewery
18	75	Male	Kidney, Bladder	2021-02-03	113,7 g, 16 cm	L. interrogans	1	Dunaújváros, Brewery
19	78	Female	Kidney, Bladder	2021-02-03	219 g, 18 cm	L. interrogans	1	Dunaújváros, Brewery	Black rat
20	81	Female	Kidney, Bladder	2021-02-03	123,5 g, 17 cm	L. interrogans	1	Dunaújváros, Brewery
21	83		Kidney	2017-08-21		L. interrogans	1	Budapest XIV. district
22	84	Male	Kidney, Bladder	2021-02-03	160,5 g, 18 cm	L. interrogans	1	Dunaújváros, Brewery	Black rat
23	87	Female	Kidney	2011.	35,73 g, 9 cm	L. interrogans	1	Medve, Slovakia
24	92	Male	Kidney, Bladder	2021-02-08	174 g, 18 cm	L. interrogans	1	Budapest IX. district
25	93	Female	Kidney, Bladder	2021-02-03	182 g, 17,5 cm	L. interrogans	1	Budapest IX. district
26	95	Male	Kidney	2018-04-18		L. interrogans	1
27	97	Male	Kidney, Bladder	2021-03-29	204,8 g, 18 cm	L. interrogans	1	Budapest X. district
28	98	Male	Kidney, Bladder	2021-03-29	185,6 g, 18,5 cm	L. interrogans	1	Budapest X. district
29	99	Female	Kidney, Bladder	2021-03-29	181 g, 17 cm	L. interrogans	1	Budapest X. district
30	101	Male	Kidney, Bladder	2021-03-29	27,22 g, 9,5 cm	L. interrogans	1	Budapest X. district
31	103	Male	Kidney, Bladder	2021-02-25	64 g, 12 cm	L. interrogans	1	Budapest IX. district
32	104	Male	Kidney, Bladder	2021-03-31	220 g, 19 cm	L. interrogans	1	Budapest IX. district
33	111	Male	Kidney, Bladder	2021-03-25	178,3 g, 18 cm	L. interrogans	1	Budapest X. district
34	112	Female	Kidney, Bladder	2023-04-19	160,8 g,	L. interrogans	1	Budapest IV. district
35	114	Male	Kidney, Bladder	2021-02-23	220,7 g, 20 cm	L. interrogans	1	Dunaújváros, Brewery
36	116	Male	Kidney, Bladder	2021-02-23	165 g, 19 cm	L. interrogans	1	Dunaújváros, Brewery
37	118	Male	Kidney, Bladder	2021-02-23	215,3 g, 20 cm	L. interrogans	1	Dunaújváros, Brewery
38	121	Nőstény	Kidney, Bladder	2023-05-12	145,75g, 16cm	L. interrogans	1	Csepel, Danube-harbour
39	122	Male	Kidney, Bladder	2023-05-17	172,47g, 16,5g	L. interrogans	1	Csepel, Danube-harbour
40	124	Male	Kidney	2021-02-18	364g, 22,5 cm	L. interrogans	1	Budapest IX. district
41	128	Female	Kidney, Bladder	2021-05-18	161 g, 18 cm	L. interrogans	1	Budapest, XI. district
42	129	Male	Kidney, Bladder	2021-05-21	104 g, 14 cm	L. interrogans	1	Budapest XXII. district
43	132	Male	Kidney, Bladder	2021-06-18	170,2g, 19 cm	L. interrogans	1	Budapest X. district
44	133		Kidney, Bladder	2021-06-07		L. interrogans	1	Budapest IX. district
45	134	Male	Kidney, Bladder	2021-06-01	381,5g, 23 cm	L. interrogans	1	Budapest IX. district
46	135	Female	Kidney, Bladder	2021-06-17	268g, 19 cm	L. interrogans	1	Budapest X. district
47	137	Nőstény	Kidney, Bladder	2024-09-19	184 g, 19 cm	L. interrogans	1	Kecskemét
48	140	Female	Kidney	2021-04-29	400 g, 22 cm	L. interrogans	1	Budapest, IX. district
49	145	Nőstény	Kidney	2021-05-13	64,8g, 12 cm	L. interrogans	1	Budapest X. district
50	146	Nőstény	Kidney	2021-06-17	58,1g, 11 cm	L. interrogans	1	Budapest X. district
51	147	Hím	Kidney	2021-06-24	145,5g, 17 cm	L. interrogans	1	Budapest X. district
52	149	Male	Kidney, Bladder	2025-07-05	400 g, 22 cm	L. interrogans	1	Budapest I. district
53	154	Female	Blood	2024..01.26.	15,72 g, 8 cm	L. interrogans	1	Dunaújváros, brewery
54	155	Male	Kidney	2024..01.26.	14,21 g, 7 cm	L. interrogans	1	Dunaújváros, brewery
55	156	Male	Kidney	2024..01.26.	15,25 g, 7,5 cm	L. interrogans	1	Dunaújváros, brewery
56	157	Male	Kidney	2024..01.26.	13,56 g, 7 cm	L. interrogans	1	Dunaújváros, brewery
57	159	Suckling	Kidney	2024..01.26.	12,86 g, 7 cm	L. interrogans	1	Dunaújváros, brewery
58	173	Male	Kidney, Bladder	2025-11-10	347 g, 22 cm	L. interrogans	1	Kecskemét, cold store
59	174	Male	Kidney	2025-11-10	10,5 cm	L. interrogans	1	Kecskemét, cold store
60	181	Female	kidney, bladder	2026-01-07	15,5 cm, 114 g,	L. interrogans	1	Dunaújváros, brewery
61	183	Female	kidney, bladder	2026-01-07	17 cm, 130,7 g	L. interrogans	1	Dunaújváros, brewery
62	184	Female	kidney, bladder	2026-01-07	18.5 cm, 163,9 g	L. interrogans	1	Dunaújváros, brewery
63	186	Female	Kidney, Bladder	2026-02-10	231,4g, 19,5 g	L. interrogans	1	Dunaújváros, brewery
64	187	Male	Kidney, Bladder	2026-02-10	18.5 cm, 190,5 g	L. interrogans	1	Dunaújváros, brewery
65	188	Female	Kidney, Bladder	2026-02-16	20 cm, 211,3 g	L. interrogans	1	Dunaújváros, brewery
66	508	Female	kidney, bladder	2022-06-07	209,2 g	L. interrogans	1	Pécs, Zoo park
67	514	Female	kidney, bladder	2022-06-22	87,7 g	L. interrogans	1	Tárnok, Sheep-farm
68	516	Male	kidney, bladder, urine	2022-07-07	252,25g, 21,5 cm	L. interrogans	1	Tárnok, Sheep-farm
69	517	Male	kidney, bladder	2022-07-07	317,9g, 20 cm	L. interrogans	1	Tárnok, Sheep-farm
70	518	Male	kidney, bladder, urine	2022-07-07	211,3 g, 19 cm	L. interrogans	1	Tárnok, Sheep-farm
71	519	Male	kidney, bladder, urine	2022-07-07	152,8 g, 17,5 cm	L. interrogans	1	Tárnok, Sheep-farm
72	522	Female	kidney, bladder	2022-08-01	121,3 g, 17 cm	L. interrogans	1	Budakeszi, Zoo park
73	524	Female	kidney, bladder	2022-08-01	155,22 g, 17 cm	L. interrogans	1	Budakeszi, Zoo park
74	525	Male	kidney, bladder, urine	2022-08-01	207,3 g, 19,5 cm	L. interrogans	1	Budakeszi, Zoo park
75	526	Male	kidney, bladder	2022-08-08	420 g, 22 cm	L. interrogans	1	Tárnok, Sheep-farm
76	527	Male	kidney, bladder, urine	2022-08-12	216,02g, 19 cm	L. interrogans	1	Budakeszi, Zoo park
77	528	Female	kidney, bladder, urine	2022-08-12	105 g, 16,5 cm	L. interrogans	1	Budakeszi, Zoo park
78	529	Male	kidney, bladder, urine	2022-08-29	207,5 g, 21,5 cm	L. interrogans	1	Budapest, XXII.district
79	530	Female	kidney, bladder	2022-09-16	64 g, 12 cm	L. interrogans	1	Sajóvámos, chicken farm
80	532	Male	kidney, bladder, urine	2022-10-05	207,5 g, 20,5 cm	L. interrogans	1	Budapest XVIII district
81	533	Male	kidney, bladder, urine	2022-10-06	278,8 g, 20 cm	L. interrogans	1	Kemenesszentmárton
82	541	Female	kidney, bladder	2022-10-06	110,2 g, 16 cm	L. interrogans	1	Budapest, XXII district
83	544	Female	kidney, bladder	2022-10-13	84,9 g, 15,5 cm	L. interrogans	1	Budapest, XXII district
84	546	Female	kidney, bladder, urine	2022-10-13	103,7 g, 15 cm	L. interrogans	1	Budapest, XXII district
85	549	Male	Blood	2023-04-18	196,8 g, 18,5 cm	L. interrogans	1	Csepel, Danube harbour	Black rat
86	550	Female	kidney, bladder	2023-04-19	152,5 g, 18 cm	L. interrogans	1	Csepel, Danube harbour	Black rat
87	551	Female	kidney, bladder	2023-04-24	201,5g, 19 cm	L. interrogans	1	Csepel, Danube harbour
88	552	Female	kidney, bladder	2023-05-03	186,38 g, 19,5 cm	L. interrogans	1	Csepel, Danube harbour	Black rat
89	557					L. interrogans	1	Csepel, Danube harbour
90	561	Male	kidney, bladder	2023-07-12	103,7 g, 15 cm	L. interrogans	1	Budapest X. district
91	562	Male	kidney, bladder	2023-07-12	106,9 g, 15 cm	L. interrogans	1	Budapest X. district
92	564	Male	kidney, bladder	2023-07-16	111,8 g, 17 cm	L. interrogans	1	Budapest X. district
93	567	Female	kidney, bladder	2023-08-24	139,9g, 18 cm	L. interrogans	1	Tápiószentmárton
94	568	Female	kidney, bladder	2023-11-29	207,5 g, 19,5 cm	L. interrogans	1	Dunaújváros, brewery	Black rat
95	570	Female	kidney, bladder	2024-01-05	100,0 g, 18 cm	L. interrogans	1	Martfű, cooking oil factory
96	571	Male	kidney, bladder	2024-01-05	207 g, 21 cm	L. interrogans	1	Martfű, cooking oil factory
97	573	Male	kidney, bladder	2025-05-23	228,6 g, 22 cm	L. interrogans	1	Budapest XIV. district
98	575	Male	kidney, bladder	2024-09-24	327,6g, 24 cm	L. interrogans	1	Budapest XIV. district
99	576	Female	kidney, bladder	2024-09-24	124,2g, 18 cm	L. interrogans	1	Budapest XIV. district
100	581	Female	kidney, bladder	1905-07-16	20 cm, 318,5 g	L. interrogans	1	Csepel, Danube harbour
101	582	female	kidney, bladder	1905-07-16	21 cm, 309,4 g	L. interrogans	1	Csepel, Danube harbour
102	584	Female	Kidney, Bladder, Urine	2025-12-04	159,3 g, 17,5 cm	L. interrogans	1	Dömsöd, farm
103	585	Female	kidney, bladder	2025-12-05	170,5 g, 18,5 cm	L. interrogans	1	Dömsöd, farm

## Sheet: seq outcome
Sequencing outcome	Number of samples
Successfully sequenced	20
Low DNA concentration	7
Poor sequence quality	2

## Sheet: only successfully seq
Patient ID	Sex	Sample type(s)	Collection year	Leptospira species	lfb1 type
H02	Male	Urine	2022	L. interrogans	2
H03	Male	Blood, tissue	2023	L. interrogans	2
H04	Male	Urine	2023	L. interrogans	2
H05	Male	Blood	2023	L. interrogans	2
H06	Male	Urine, blood	2024	L. interrogans	2
H07	Male	Urine	2024	L. interrogans	2
H09	Male	Urine	2024	L. interrogans	2
H10	Male	Urine	2024	L. interrogans	2
H12	Male	Urine	2024	L. interrogans	3
H13	Male	Urine	2024	L. interrogans	2
H14	Male	Blood, urine	*2024	L. kirschneri	6
H15	Male	Blood, urine	2025	L. interrogans	2
H19	Female	Urine	2025	L. interrogans	2
H21	Male	Blood, urine	2025	L. interrogans	2
